# Supplementary material for: The role of social network diversity in self-perceptions of aging in later life
Source: Eur J Ageing. 2024 Jun 26;21(1):20. doi: 10.1007/s10433-024-00815-z (PMC11208383; doi:10.1007/s10433-024-00815-z)
Supplement: Supplementary file 4 — Supplementary Material 4. [file 10433_2024_815_MOESM4_ESM.xlsx]

## Sheet: Tabelle1
The role of social network diversity in self-perceptions of aging in later life European Journal of Ageing Frauke Meyer-Wyk 1), 2), Susanne Wurm 1) 1) Institute for Community Medicine, Department for Prevention Research and Social Medicine, University Medicine, Greifswald, Germany 2) European Commission, Joint Research Centre (JRC), Ispra, Italy Corresponding author: Frauke Meyer-Wyk, frauke.meye…
Online Resource 4: Linear contrasts from ANOVA in number of social roles for two different age groups.
Age	SR	Estimate	95% CI
40 - 49	(Ref: SR = 1)	3126	[3.007; 3.245]
40 - 49	SR = 0	-0.131	[-0.362; 0.100]
40 - 49	SR = 2	-0.057	[-0.215; 0.101]
40 - 49	SR = 3	-0.074	[-0.226; 0.079]
40 - 49	SR = 4	-0.115	[-0.276; 0.047]
40 - 49	Sr >= 4	-0.108	[-0.276; 0.059]
73 - 85	(Ref: SR = 1)	2542	[2.428; 2.657]
73 - 85	SR = 0	0.029	[-0.257; 0.316]
73 - 85	SR = 2	0.014	[-0.148; 0.177]
73 - 85	SR = 3	0.043	[-0.123; 0.210]
73 - 85	SR = 4	0.174	[-0.021; 0.369]
73 - 85	Sr >= 4	0.249	[-0.011; 0.510]
SR Number of social roles (network diversity score)
