# Supplementary material for: The role of social network diversity in self-perceptions of aging in later life
Source: Eur J Ageing. 2024 Jun 26;21(1):20. doi: 10.1007/s10433-024-00815-z (PMC11208383; doi:10.1007/s10433-024-00815-z)
Supplement: Supplementary file 5 — Supplementary Material 5. [file 10433_2024_815_MOESM5_ESM.xlsx]

## Sheet: Sheet 1
The role of social network diversity in self-perceptions of aging in later life European Journal of Ageing Frauke Meyer-Wyk 1), 2), Susanne Wurm 1) 1) Institute for Community Medicine, Department for Prevention Research and Social Medicine, University Medicine, Greifswald, Germany 2) European Commission, Joint Research Centre (JRC), Ispra, Italy Corresponding author: Frauke Meyer-Wyk, frauke.meye…
Online Resource 5: Independent regression models of SPA related to ongoing development and SPA related to social losses. Comparison of associations with different social role groups.
SPA ongoing development				SPA social losses
Variable	Estimate	CI	Weighted	Variable	Estimate	CI	Weighted
Age	-0.163	[-0.181; -0.145]	No	Age	0.023	[0.005; 0.041]	No
Role group partner	0.075	[0.036; 0.113]	No	Role group partner	-0.186	[-0.225; -0.148]	No
Age	-0.17	[-0.188; -0.152]	Yes	Age	0.027	[0.01; 0.045]	Yes
Role group partner	0.078	[0.039; 0.117]	Yes	Role group partner	-0.194	[-0.232; -0.155]	Yes
Age	-0.158	[-0.187; -0.128]	No	Age	0.05	[0.021; 0.08]	No
Role group partner	0.075	[0.037; 0.114]	No	Role group partner	-0.184	[-0.222; -0.145]	No
Age x Role group partner	-0.008	[-0.045; 0.029]	No	Age x Role group partner	-0.043	[-0.08; -0.006]	No
Age	-0.169	[-0.198; -0.139]	Yes	Age	0.057	[0.028; 0.086]	Yes
Role group partner	0.078	[0.039; 0.117]	Yes	Role group partner	-0.191	[-0.23; -0.153]	Yes
Age x Role group partner	-0.002	[-0.039; 0.035]	Yes	Age x Role group partner	-0.048	[-0.085; -0.011]	Yes
Age	-0.166	[-0.184; -0.149]	No	Age	0.032	[0.014; 0.05]	No
Role group children	0.01	[-0.027; 0.047]	No	Role group children	-0.019	[-0.056; 0.018]	No
Age	-0.174	[-0.192; -0.156]	Yes	Age	0.037	[0.019; 0.055]	Yes
Role group children	0.011	[-0.026; 0.048]	Yes	Role group children	-0.028	[-0.066; 0.009]	Yes
Age	-0.158	[-0.186; -0.129]	No	Age	0.032	[0.003; 0.061]	No
Role group children	0.01	[-0.027; 0.047]	No	Role group children	-0.019	[-0.056; 0.018]	No
Age x Role group children	-0.015	[-0.051; 0.022]	No	Age x Role group children	0	[-0.037; 0.037]	No
Age	-0.168	[-0.196; -0.139]	Yes	Age	0.041	[0.012; 0.069]	Yes
Role group children	0.011	[-0.027; 0.048]	Yes	Role group children	-0.028	[-0.066; 0.009]	Yes
Age x Role group children	-0.01	[-0.047; 0.027]	Yes	Age x Role group children	-0.006	[-0.043; 0.031]	Yes
Age	-0.167	[-0.185; -0.149]	No	Age	0.034	[0.016; 0.052]	No
Role group other family	-0.011	[-0.047; 0.025]	No	Role group other family	0.046	[0.01; 0.082]	No
Age	-0.174	[-0.192; -0.156]	Yes	Age	0.038	[0.02; 0.056]	Yes
Role group other family	-0.011	[-0.048; 0.025]	Yes	Role group other family	0.037	[0; 0.073]	Yes
Age	-0.199	[-0.225; -0.173]	No	Age	0.056	[0.03; 0.083]	No
Role group other family	-0.011	[-0.047; 0.025]	No	Role group other family	0.046	[0.01; 0.082]	No
Age x Role group other family	0.062	[0.026; 0.098]	No	Age x Role group other family	-0.043	[-0.079; -0.007]	No
Age	-0.206	[-0.232; -0.181]	Yes	Age	0.063	[0.037; 0.089]	Yes
Role group other family	-0.011	[-0.047; 0.026]	Yes	Role group other family	0.036	[0; 0.073]	Yes
Age x Role group other family	0.063	[0.027; 0.099]	Yes	Age x Role group other family	-0.047	[-0.083; -0.011]	Yes
Age	-0.165	[-0.183; -0.147]	No	Age	0.036	[0.018; 0.054]	No
Role group friends	0.025	[-0.012; 0.062]	No	Role group friends	0.065	[0.028; 0.102]	No
Age	-0.172	[-0.19; -0.154]	Yes	Age	0.041	[0.023; 0.059]	Yes
Role group friends	0.026	[-0.011; 0.064]	Yes	Role group friends	0.062	[0.024; 0.1]	Yes
Age	-0.186	[-0.209; -0.163]	No	Age	0.05	[0.027; 0.073]	No
Role group friends	0.029	[-0.008; 0.066]	No	Role group friends	0.063	[0.026; 0.1]	No
Age x Role group friends	0.056	[0.019; 0.093]	No	Age x Role group friends	-0.036	[-0.073; 0.001]	No
Age	-0.196	[-0.218; -0.173]	Yes	Age	0.057	[0.034; 0.08]	Yes
Role group friends	0.032	[-0.006; 0.069]	Yes	Role group friends	0.058	[0.02; 0.096]	Yes
Age x Role group friends	0.064	[0.027; 0.102]	Yes	Age x Role group friends	-0.042	[-0.08; -0.005]	Yes
Age	-0.166	[-0.184; -0.148]	No	Age	0.032	[0.014; 0.05]	No
Role group others	0.029	[-0.019; 0.077]	No	Role group others	0.127	[0.079; 0.174]	No
Age	-0.173	[-0.191; -0.155]	Yes	Age	0.037	[0.019; 0.055]	Yes
Role group others	0.027	[-0.021; 0.076]	Yes	Role group others	0.125	[0.076; 0.174]	Yes
Age	-0.173	[-0.192; -0.153]	No	Age	0.033	[0.013; 0.052]	No
Role group others	0.029	[-0.019; 0.077]	No	Role group others	0.127	[0.079; 0.174]	No
Age x Role group others	0.04	[-0.008; 0.088]	No	Age x Role group others	-0.005	[-0.053; 0.043]	No
Age	-0.181	[-0.2; -0.161]	Yes	Age	0.037	[0.017; 0.056]	Yes
Role group others	0.028	[-0.021; 0.076]	Yes	Role group others	0.125	[0.076; 0.174]	Yes
Age x Role group others	0.044	[-0.005; 0.092]	Yes	Age x Role group others	-0.001	[-0.049; 0.048]	Yes
x indicates interaction term
